# Supplementary material for: MiR-126-Loaded Immunoliposomes against Vascular Endothelial Inflammation In Vitro and Vivo Evaluation
Source: Pharmaceutics. 2023 Apr 30;15(5):1379. doi: 10.3390/pharmaceutics15051379 (PMC10221669; doi:10.3390/pharmaceutics15051379)
Supplement: Supplementary file 1 [file pharmaceutics-15-01379-s001.zip]

Archive with 1 entries (1 files):
- pharmaceutics-2243070-supplementary.pdf
